# Supplementary material for: Synthesis and Anticancer Activity of 3,4-Diaryl-1,2-dihydro- and 1,2,3,4-Tetrahydroquinolines
Source: Molecules. 2024 Sep 9;29(17):4273. doi: 10.3390/molecules29174273 (PMC11396787; doi:10.3390/molecules29174273)
Supplement: Supplementary file 1 [file molecules-29-04273-s001.zip]

Archive with 1 entries (1 files):
- molecules-3116450-supplementary.pdf
